# Supplementary material for: Structural basis for electron transport mechanism of complex I-like photosynthetic NAD(P)H dehydrogenase
Source: Nat Commun. 2020 Jan 30;11:610. doi: 10.1038/s41467-020-14456-0 (PMC6992706; doi:10.1038/s41467-020-14456-0)
Supplement: Supplementary file 3 — Source Data [file 41467_2020_14456_MOESM3_ESM.xlsx]

## Sheet: Figure S1
Figure S1e-f
Fig. S1e
	Fig. S1E SDS-PAGE analysis of purified NdhS, NdhV and Fd proteins.
	The red box indicates the region presented in the manuscript.
Fig. S1f
	Fig. S1f (left) SDS-PAGE analysis of NDH-1L supercomplex (used for solving the NDH-PQ structure).
	The red box indicates the region presented in the manuscript.
	Fig. S1f (right) SDS-PAGE analysis of NDH-1L supercomplex incubated with purified NdhS, NdhV and Fd proteins (used for solving the NDH-Fd structure).
	The red box indicates the region presented in the manuscript.

## Sheet: Figure S7
Figure S7
Fig. S7b
PH7.0
Curve	ka (1/Ms)	kd (1/s)	KD (M)	Rmax (RU)	Conc (M)	tc	Flow (ul/min)	kt (RU/Ms)	RI (RU)	Chi² (RU²)	U-value
	3527	0.003356	9.513e-07	322.8		28230000				117	4
Cycle: 4 0.625 µM					6.25e-07		30	87720000	0.08059
Cycle: 5 0.625 µM					6.25e-07		30	87720000	0.7447
Cycle: 6 1.25 µM					1.25e-06		30	87720000	6.042
Cycle: 7 2.5 µM					2.5e-06		30	87720000	9.581
Cycle: 8 5 µM					5e-06		30	87720000	30.22
Cycle: 9 10 µM					1e-05		30	87720000	76.89
Cycle: 10 20 µM					2e-05		30	87720000	74.49
Fig. S7a
PH8.0
Curve	ka (1/Ms)	kd (1/s)	KD (M)	Rmax (RU)	Conc (M)	tc	Flow (ul/min)	kt (RU/Ms)	RI (RU)	Chi² (RU²)	U-value
	5834	0.005689	9.75e-07	161.1		5.621e+20				30.8	3
Cycle: 4 0.625 µM					6.25e-07		30	1.746e+21	4.991
Cycle: 5 0.625 µM					6.25e-07		30	1.746e+21	4.347
Cycle: 6 1.25 µM					1.25e-06		30	1.746e+21	13.12
Cycle: 7 2.5 µM					2.5e-06		30	1.746e+21	19.08
Cycle: 8 5 µM					5e-06		30	1.746e+21	24.72
Cycle: 9 10 µM					1e-05		30	1.746e+21	42.63
Cycle: 10 20 µM					2e-05		30	1.746e+21	56.9
Fig. S7c
ph6.0
Curve	ka (1/Ms)	kd (1/s)	KD (M)	Rmax (RU)	Conc (M)	tc	Flow (ul/min)	kt (RU/Ms)	RI (RU)	Chi² (RU²)	U-value
	172.2	0.004015	2.332e-05	41350		459800				3780	26
Cycle: 7 2.5 µM					2.5e-06		30	1429000	-34.59
Cycle: 8 5 µM					5e-06		30	1429000	-54.66
Cycle: 9 10 µM					1e-05		30	1429000	4.72
Cycle: 10 20 µM					2e-05		30	1429000	173.7

## Sheet: Figure S9c
Figure S9c
slop
6-1	2.48		7-1	8.43		8-1	10		9-1	4.68		10-1	6.74
6-2	3.4		7-2	6.95		8-2	9.2		9-2	4.52		10-2	6.22
6-3	2.55		7-3	7.92		8-3	8.81		9-3	5.82		10-3	5.2
6-4	2.43		7-4	10.39		8-4	11.62		9-4	4.45		10-4	4.04
6-5	2.02		7-5	10.39		8-5	11.36		9-5	4.87		10-5	3.77
slop
	Average	STDEV		%	Standard Deviation
6	2.576	0.504807	pH6	0.2526	0.0495
7	8.816	1.53205	pH7	0.8645	0.1503
8	10.198	1.25838	pH8	1	0.1234
9	4.868	0.55621	pH9	0.4773	0.0545
10	5.194	1.30406	pH10	0.5093	0.1279
